# Supplementary material for: Tetraphenylethene Derivatives Bearing Alkylammonium Substituents: Synthesis, Chemical Properties, and Application as BSA, Telomere DNA, and Hydroxyl Radical Sensors
Source: Molecules. 2023 Jul 26;28(15):5663. doi: 10.3390/molecules28155663 (PMC10419492; doi:10.3390/molecules28155663)
Supplement: Supplementary file 1 [file molecules-28-05663-s001.zip]

Archive with 1 entries (1 files):
- molecules-2525976-supplementary.pdf
